# Supplementary material for: SAUR63 stimulates cell growth at the plasma membrane
Source: PLoS Genet. 2022 Sep 19;18(9):e1010375. doi: 10.1371/journal.pgen.1010375 (PMC9522268; doi:10.1371/journal.pgen.1010375)
Supplement: S1 Table — (XLSX) [file pgen.1010375.s001.xlsx]

## Sheet: Sheet1
S1 Table. Computational analyses of SAUR63 N-terminal domain.
Protein	AGI gene designation	Total amino acids	N-terminal amino acids before SAUR domain	Net charge entire N-terminal domain	N-terminal domain amino acid sequence	Candidate Basic Hydrophobic (BH) peaks in N-terminal domain (12 aa sliding window) (https://hpcwebapps.cit.nih.gov/bhsearch/)	BH domain scores	PsiPred 4.0 predicted α-helices in N-terminal domain (http://bioinf.cs.ucl.ac.uk/psipred/)	Longest a-helix length	Start of 18 aa potential helix in N-terminal domain with greatest hydrophobic moment (Heliquest, http://heliquest.ipmc.cnrs.fr/)	Hydrophobic Moment	Net charge of most amphipathic helix
SAUR61	At1g29420	141	37	9	MMNTKKLLKMAKKWQQRAALRRKRISFHRSTDTTSSS…	7 - 28 (22 aa)	6.44	4-20	17	2	0.383	6
SAUR62	At1g29430	141	38	10	MMINAKKLMKLAKKWQQRAALKRKRISFQRSSITTSSQ…	7 - 29 (23 aa)	6.57	5-21	17	1	0.398	6
SAUR63	At1g29440	142	38	10	MMINAKKLMKMAKKWQQRAALHRKRISFQRSSVFTSSS…	8-16 (9 aa), 18-21 (4 aa), 23-30 (8 aa)	2.39, 0.86, 0.96	5-21	17	1	0.393	6
SAUR64	At1g29450	141	36	9	MMNTKKLIKMAKKWQQRAALHRKRISFQRSSSATSS…	7 - 15 (9 aa), 17-20 (4 aa), 22-28 (7 aa)	2.44, 0.86, 0.83	4-20	17	2	0.384	6
SAUR65	At1g29460	148	44	10	MINTKKLLKMAKKWQQRAALKRKRISFQRSTTTTTTTTTTTSSS…	7 - 28 (22 aa)	6.44	4-20	17	3	0.359	6
SAUR66	At1g29500	135	34	11	MMNTKKLIKMFRKWQQRAALHRKRISFQRPSTRS…	7 - 20 (14 aa), 22-29 (8 aa)	4.46, 0.96	4-21	18	2	0.462	6
SAUR67	At1g29510	143	38	9	MMINAKKLMKMAKKWQQRAALHRKRISFQRSNVFTSSS…	8 - 16 (9 aa), 23 - 29 (7 aa), 18 - 21 (4 aa)	2.39, 0.88, 0.86	5-21	17	1	0.393	6
SAUR68	At1g29490	102	37	10	MMNTKKLMKMAKKWQQRAALRRKRISFQRSNSTTSSS…	7 - 28 (22 aa)	6.14	4-21	18	2	0.38	6
SAUR75	At5g27780	142	39	8	MMINAKTLMKLAKTWQQRAALKRKRISFQRSSITTTSSQ…	10 - 14 (5 aa), 18 - 29 (12 aa)	0.24, 3.21	5-21	17	1	0.333	4
SAUR63 NAAIRS mutants in N-terminal domain:
S63 (Wild type)		142	38	10	MMINAKKLMKMAKKWQQRAALHRKRISFQRSSVFTSSS…	8-16 (9 aa), 18-21 (4 aa), 23-30 (8 aa)	2.39, 0.86, 0.96	5-21	17	1	0.393	6
S63m1 (MINAAK)		142	38	10	MNAAIRSLMKMAKKWQQRAALHRKRISFQRSSVFTSSS…	9 - 16 (8 aa), 18 - 21 (4 aa), 23 - 30 (8 aa)	1.49, 0.86, 0.96	3-21	19	1	0.561	6
S63m2 (LMKMAK)		142	38	9	MMINAKKNAAIRSKWQQRAALHRKRISFQRSSVFTSSS…	10 - 13 (4 aa), 18 - 21 (4 aa), 23 - 30 (8 aa)	0.68, 0.38, 0.96	5-21	17	1	0.102	5
S63m3 (KWQQRA)		142	38	9	MMINAKKLMKMAKNAAIRSALHRKRISFQRSSVFTSSS…	8 - 13 (6 aa), 19 - 30 (12 aa)	0.51, 1.32	5-21	17	1	0.239	6
S63m4 (ALHRKR)		142	38	8	MMINAKKLMKMAKKWQQRANAAIRSISFQRSSVFTSSS…	8 - 16 (9 aa)	2.29	5-22	18	1	0.393	6
S63m5 (ISFQRS)		142	38	10	MMINAKKLMKMAKKWQQRAALHRKRNAAIRSSVFTSSS…	8-16 (9 aa), 18-21 (4 aa)	2.39, 0.80	5-21	17	1	0.393	6
S63m6 (SVFTSS)		142	38	11	MMINAKKLMKMAKKWQQRAALHRKRISFQRSNAAIRSS…	8-16 (9 aa), 18-21 (4 aa), 23-29 (7 aa)	2.39, 0.86, 0.75	5-21	17	1	0.393	6
							score > 5				score > 0.5
							5 > score > 3				0.5 > score > 0.3
							3 > score > 1				0.3 > score > 0.1
