# Supplementary material for: SAUR63 stimulates cell growth at the plasma membrane
Source: PLoS Genet. 2022 Sep 19;18(9):e1010375. doi: 10.1371/journal.pgen.1010375 (PMC9522268; doi:10.1371/journal.pgen.1010375)
Supplement: S2 Table — (XLSX) [file pgen.1010375.s002.xlsx]

## Sheet: Sheet1
S2 Table. NAAIRS mutants of SAUR63 and root tortuosity index.			Replicate 1 (short days)				Replicate 2 (long days)
mutant	amino acid positions	amino acid sequence converted to NAAIRS	Tortuosity index (1-distance/length), mean	sd	n	Statistical categories by Tukey's HSD	Tortuosity index (1-distance/length), mean	sd	n	Statistical categories by Tukey's HSD	mutant
m1	2-7	MINAKK	0.537607	0.156727	15	a	0.42072	0.173492	25	a	m1
m2	8-13	LMKMAK	0.0572341	0.0344005	17	e	0.0454197	0.0353592	28	ghi	m2
m3	14-19	KWQQRA	0.0434536	0.0460336	17	e	0.0502837	0.0373949	25	ghi	m3
m4	20-25	ALHRKR	0.289666	0.178322	19	bcd	0.324188	0.121581	25	abcd	m4
m5	26-31	ISFQRS	0.436167	0.235952	10	ab	0.319699	0.16163	25	abcd	m5
m6	32-37	SVFTSS	0.283963	0.125857	14	bcd	0.0451727	0.0251801	27	ghi	m6
m7	38-43	SSTVEK	0.030221	0.0250467	15	e	0.048635	0.0408747	26	ghi	m7
m8	44-49	GCFVVY	0.0441413	0.0605971	19	e	0.0422592	0.030631	26	ghi	m8
m9	50-55	TADKIR	0.051716	0.044466	13	e	0.0565923	0.0492502	26	ghi	m9
m10	56-61	FAFPIS	0.285959	0.0873699	16	bcd	0.0903383	0.0698893	28	ghi	m10
m11	62-67	YLSNSV	0.0595111	0.0613026	11	e	0.0748603	0.0433315	29	ghi	m11
m12	68-73	VQELLK	0.278215	0.147959	17	bcd	0.0768129	0.0364549	26	ghi	m12
m13	74-79	ISEEDF	0.110659	0.120797	18	e	0.0675995	0.0485312	25	ghi	m13
m14	80-85	GLPTEG	0.099573	0.0928884	22	e	0.272145	0.166184	30	cde	m14
m15	86-91	PITLPF	0.0880944	0.15025	16	e	0.0358664	0.0407247	53	hi	m15
m16	92-97	DSAFLE	0.0683511	0.0491233	17	e	0.191363	0.115651	27	ef	m16
m17	98-103	YLVKLI	0.26813	0.114018	18	cd	0.293078	0.11908	28	cd	m17
m18	104-109	QRRMDE	0.143136	0.0585829	14	de	0.0775305	0.0801671	26	ghi	m18
m19	110-115	DTEKAL	0.0928964	0.0806467	16	e	0.117769	0.0909613	27	fgh	m19
m20	116-121	LLSISS	0.285471	0.178351	16	bcd	0.372259	0.138951	26	abc	m20
m21	122-127	ARCSFQ	0.326035	0.0711587	17	bc	0.0464499	0.0404197	22	ghi	m21
m22	128-133	PQEQQC	0.174769	0.0673503	12	de	0.143851	0.0909897	26	fg	m22
m23	134-139	STTQQL	0.523597	0.128445	10	a	0.411028	0.169058	27	ab	m23
m24	137-142	QQLLVF	0.288081	0.175689	16	bcd	0.308633	0.164651	25	bcd	m24
SAUR63:CerFP:HA			0.296248	0.14097	52	bc	0.259854	0.153487	57	de	SAUR63:CerFP:HA
Columbia			0.0608574	0.0664021	43	e	0.0307519	0.0241664	64	i	Columbia
						Dark amber cell color = indistinguishable from Columbia					brown = no transgene phenotype in both assays
						Light green cell color = distinguishable from Columbia
									data for two lines pooled
