# Supplementary material for: SAUR63 stimulates cell growth at the plasma membrane
Source: PLoS Genet. 2022 Sep 19;18(9):e1010375. doi: 10.1371/journal.pgen.1010375 (PMC9522268; doi:10.1371/journal.pgen.1010375)
Supplement: S3 Table — (XLSX) [file pgen.1010375.s003.xlsx]

## Sheet: Sheet1
S3 Table. Primers used.
Primer name	Sequence 5' to 3'	Use
SLIM_F_tailed S61/S64	GCTCAACCGCTGCAGAGAAgttttagagctagaaatagcaag	making sgRNA to target SAUR61 and SAUR64
SLIM_R_tailed S61/S64	TTCTCTGCAGCGGTTGAGCCaatcactacttcgactct	making sgRNA to target SAUR61 and SAUR64
SLIM_F_tailed S65/S66/S68	AACTCTTCTTCAGATATCTgttttagagctagaaatagcaag	making sgRNA to target SAUR65, SAUR66, SAUR67, SAUR68, and SAUR75
SLIM_R_tailed S65/S66/S68	AGATATCTGAAGAAGAGTTCaatcactacttcgactct	making sgRNA to target SAUR65, SAUR66, SAUR67, SAUR68, and SAUR75
TAL C Saur 64 PR	TTG AGA CCC TTA GGA ACC GTT GA	genotyping saur61-saur64 deletion (5350 bp PCR product in wild type, 0.8 kb in mutant)
Saur 61 Gen R	AAA TAC AAG CCG AGT ACT ACT ATG	genotyping saur61-saur64 deletion (5350 bp PCR product in wild type, 0.8 kb in mutant)
Saur 65 Prom F	CACC CTC AGC CGA AAG ATG GTG AT	genotyping saur61-saur64 deletion (7728 bp PCR product in wild type, 3.2 kb in mutant)
Saur 61 Gen R	AAA TAC AAG CCG AGT ACT ACT ATG	genotyping saur61-saur64 deletion (7728 bp PCR product in wild type, 3.2 kb in mutant)
Saur 66 PF	CACC CAC AGT TCC ATC TTT GTG TCA	genotyping saur66 mutation (3402 bp PCR product in wild type, smaller in mutant)
TAL AB 29520 R	CAA TGC CTA GAA CGA TCA CAT A	genotyping saur66 mutation (3402 bp PCR product in wild type, smaller in mutant)
Saur 67 PF	CACC GAA TCT TTC ATT CAT CAC AAT TTC A	genotyping saur67-saur68 deletion (PCR products present in wt, absent in mutant)
Saur 67 PR	TTT CAG GGA GAG TTA AAG CTT	genotyping saur67-saur68 deletion (PCR products present in wt, absent in mutant)
Saur 67 Gen R	TAA TAC AAG CAA TTG TTG AGT ACT C	genotyping saur67-saur68 deletion (PCR products present in wt, absent in mutant)
TS S75-5	ATA TGG TAA GAC GGA TTT GG	genotyping saur75 deletion (932 bp in wild type, smaller in mutant)
GS S75-3	AGA GAT AAA GAT TTG TAA GC	genotyping saur75 deletion (932 bp in wild type, smaller in mutant)
Saur63 Rev184	tcttttcctgtggagggctgctct	Cloning N-terminus SAUR63(aa1-25) in entry vector for fusion to C-terminal tag
Saur63F185	caccatgatctcatttcagagatcaagtgtc	Cloning truncated SAUR63(aa26-142) in entry vector for fusion to C-terminal tag
CBL1-Saur63F-185	caccatgggctgcttccactcaaaggcagcaaaagaatttatctcatttcagagatcaagtgtc	Cloning CBL1(aa1-12):SAUR63(aa26-142) in entry vector for fusion to C-terminal tag
SAUR63F	caccatgatgataaacgcaaagaag	Cloning full-length and N-terminus SAUR63 in entry vector for fusion to C-terminal tag
SAUR63R (w/o term codon)	aaatacaagcaactgttgcg	Cloning full-length and SAUR63(aa26-142) clones for fusion to C-terminal tag
CBL1-Trunc Saur63 (F-tailed)	ATG GGC TGC TTC CAC TCA AAG GCA GCA AAA GAA TTT TCT ACT GTA GAA AAG GGT TGT TTC	Cloning CBL1(aa1-12):SAUR63(aa26-142) entry clone
Saur63R with stop-CBL1 (R-tailed)	AAA TTC TTT TGC TGC CTT TGA GTG GAA GCA GCC CAT GGT TAA GCC TGC TTT TTT GTA CAA	Cloning CBL1(aa1-12):SAUR63(aa26-142) entry clone
PN F primer	TCT ACT GTA GAA AAG GGT TGT TTC	Cloning CBL1(aa1-12):SAUR63(aa26-142) entry clone
PN R primer	GGT TAA GCC TGC TTT TTT GTA CAA	Cloning CBL1(aa1-12):SAUR63(aa26-142) entry clone
SAUR63 MINAKK F	CACC atg aat gct gct ata cga tcg ctt atg aag atg gct aag	To make the NAAIRS mutant Entry clone for m1
SAUR63 LMKMAK F	a tgg caa caa aga gca gct gct ata cga tcg a	To make the NAAIRS mutant Entry clone for m2
SAUR63 LMKMAK F2	cacc atg atg ata aac gca aag aag aat gct gct ata cga tcg	To make the NAAIRS mutant Entry clone for m2
SAUR63 KWQQRA F	aat gct gct ata cga tcg gcc ctc cac agg aaa aga	To make the NAAIRS mutant Entry clone for m3
SAUR63 KWQQRA R	cga tcg tat agc agc att ctt agc cat ctt cat aag	To make the NAAIRS mutant Entry clone for m3
SAUR63 ALHRKR F	aat gct gct ata cga tcg atc tca ttt cag aga tca	To make the NAAIRS mutant Entry clone for m4
SAUR63 ALHRKR R	cga tcg tat agc agc att tgc tct ttg ttg cca ttt	To make the NAAIRS mutant Entry clone for m4
SAUR63 ISFQRS F	aat gct gct ata cga tcg agt gtc ttt act agc agc	To make the NAAIRS mutant Entry clone for m5
SAUR63 ISFQRS R	cgt gtg gag ggca tcg tat agc agc att tct ttt c	To make the NAAIRS mutant Entry clone for m5
SAUR63 SVFTSS F	aat gct gct ata cga tcg tct tct act gta gaa aag	To make the NAAIRS mutant Entry clone for m6
SAUR63 SVFTSS R	cga tcg tat agc agc att tga tct ctg aaa tga gat	To make the NAAIRS mutant Entry clone for m6
SAUR63 SSTVEK F	aat gct gct ata cga tcg ggt tgt ttc gtg gtt tac	To make the NAAIRS mutant Entry clone for m7
SAUR63 SSTVEK R	cga tcg tat agc agc att gct gct agt aaa gac act	To make the NAAIRS mutant Entry clone for m7
SAUR63 GCFVVY F	aat gct gct ata cga tcg acg gcg gat aaa atc cgc	To make the NAAIRS mutant Entry clone for m8
SAUR63 GCFVVY Rv2	cga tcg tat agc agc att ctt ttc tac agt aga aga gct gct agt	To make the NAAIRS mutant Entry clone for m8
SAUR63 TADKIR F	aat gct gct ata cga tcg ttt gct ttt cca ata agt	To make the NAAIRS mutant Entry clone for m9
SAUR63 TADKIR R	cga tcg tat agc agc att gta aac cac gaa aca acc	To make the NAAIRS mutant Entry clone for m9
SAUR63 FAFPIS F	aat gct gct ata cga tcg tat ctg agc aac tct gtt	To make the NAAIRS mutant Entry clone for m10
SAUR63 FAFPIS R	cga tcg tat agc agc att gcg gat ttt atc cgc cgt	To make the NAAIRS mutant Entry clone for m10
SAUR63 YLSNSV F	aat gct gct ata cga tcg gtc cag gag cta ttg aaa	To make the NAAIRS mutant Entry clone for m11
SAUR63 YLSNSV R	cga tcg tat agc agc att act tat tgg aaa agc aaa	To make the NAAIRS mutant Entry clone for m11
SAUR63 VQELLK F	aat gct gct ata cga tcg ata tct gaa gaa gat ttc	To make the NAAIRS mutant Entry clone for m12
SAUR63 VQELLK R	cga tcg tat agc agc att aac aga gtt gct cag ata	To make the NAAIRS mutant Entry clone for m12
SAUR63 ISEEDF F	aat gct gct ata cga tcg ggt ctc cca acg gaa gga	To make the NAAIRS mutant Entry clone for m13
SAUR63 ISEEDF R	cga tcg tat agc agc att ttt caa tag ctc ctg gac	To make the NAAIRS mutant Entry clone for m13
SAUR63 GLPTEG F	aat gct gct ata cga tcg cca atc aca tta cca ttc	To make the NAAIRS mutant Entry clone for m14
SAUR63 GLPTEG R	cga tcg tat agc agc att gaa atc ttc ttc aga tat	To make the NAAIRS mutant Entry clone for m14
SAUR63 PITLPF F	aat gct gct ata cga tcg gat tcg gcc ttt tta gag	To make the NAAIRS mutant Entry clone for m15
SAUR63 PITLPF R	cga tcg tat agc agc att tcc ttc cgt tgg gag acc	To make the NAAIRS mutant Entry clone for m15
SAUR63 DSAFLE F	aat gct gct ata cga tcg tat ctc gtc aaa ctg atc	To make the NAAIRS mutant Entry clone for m16
SAUR63 DSAFLE R	cga tcg tat agc agc att gaa tgg taa tgt gat tgg	To make the NAAIRS mutant Entry clone for m16
SAUR63 YLVKLI F	aat gct gct ata cga tcg caa aga cga atg gat gaa	To make the NAAIRS mutant Entry clone for m17
SAUR63 YLVKLI R	cga tcg tat agc agc att ctc taa aaa ggc cga atc	To make the NAAIRS mutant Entry clone for m17
SAUR63 QRRMDE F	aat gct gct ata cga tcg gat aca gaa aag gct ttg	To make the NAAIRS mutant Entry clone for m18
SAUR63 QRRMDE R	cga tcg tat agc agc att gat cag ttt gac gag ata	To make the NAAIRS mutant Entry clone for m18
SAUR63 DTEKAL F	aat gct gct ata cga tcg tta ttg tca atc tca agt	To make the NAAIRS mutant Entry clone for m19
SAUR63 DTEKAL R	cga tcg tat agc agc att ttc atc cat tcg tct ttg	To make the NAAIRS mutant Entry clone for m19
SAUR63 LLSISS F	aat gct gct ata cga tcg gct aga tgc tct ttt caa	To make the NAAIRS mutant Entry clone for m20
SAUR63 LLSISS R	cga tcg tat agc agc att caa agc ctt ttc tgt atc	To make the NAAIRS mutant Entry clone for m20
SAUR63 ARCSFQ F	aat gct gct ata cga tcg cca caa gaa caa caa tgt	To make the NAAIRS mutant Entry clone for m21
SAUR63 ARCSFQ R	cga tcg tat agc agc att act tga gat tga caa taa	To make the NAAIRS mutant Entry clone for m21
SAUR63 PQEQQC F	aat gct gct ata cga tcg agt act acg caa cag ttg	To make the NAAIRS mutant Entry clone for m22
SAUR63 PQEQQC R	cga tcg tat agc agc att ttg aaa aga gca tct agc	To make the NAAIRS mutant Entry clone for m22
SAUR63 STTQQL R	cga tcg tat agc agc att aca ttg ttg ttc ttg tgg	To make the NAAIRS mutant Entry clone for m23
SAUR63 STTQQL R2	aaa tac aag cga tcg tat agc agc att	To make the NAAIRS mutant Entry clone for m23
SAUR63 QQLLVF R	cga tcg tat agc agc att cgt agt act aca ttg ttg	To make the NAAIRS mutant Entry clone for m24
