# Supplementary material for: SAUR63 stimulates cell growth at the plasma membrane
Source: PLoS Genet. 2022 Sep 19;18(9):e1010375. doi: 10.1371/journal.pgen.1010375 (PMC9522268; doi:10.1371/journal.pgen.1010375)
Supplement: S4 Table — (XLSX) [file pgen.1010375.s004.xlsx]

## Sheet: Sheet1
S4 Table. Clones for transformation.
Transgene construct	Vector	Bacterial selection marker	Plant selection marker	Reference for the vector used
P35S:SAUR63:YFP:HA	pEarleyGate 101	Kanamycin	Basta	[1]
P35S:SAUR63(26-142):YFP:HA	pEarleyGate 101	Kanamycin	Basta	[1]
P35S:CBL1(1-12):SAUR63(26-142):YFP:HA	pEarleyGate 101	Kanamycin	Basta	[1]
P35S:SAUR63(1-25):YFP:HA	pEarleyGate 101	Kanamycin	Basta	[1]
P35S:SAUR63:3xHA	pGWB14	Kanamycin and Hygromycin	Kanamycin and Hygromycin	[2]
P35S:CBL1(1-12):SAUR63(26-142):3xHA	pGWB14	Kanamycin and Hygromycin	Kanamycin and Hygromycin	[2]
P35S:SAUR63	pK7WG2	Spectinomycin	Kanamycin	[3]
P35S:CBL1(1-12):SAUR63(26-142)	pK7WG2	Spectinomycin	Kanamycin	[3]
P Estradiol Inducible:SAUR63:CeruleanFP:HA	pMDC7-CeruleanFP-HA	Spectinomycin	Hygromycin	[4]
P Estradiol Inducible:SAUR63(NAAIRS):CeruleanFP:HA	pMDC7-CeruleanFP-HA	Spectinomycin	Hygromycin	[4]
P35S:SAUR63(NAAIRS):YFP:HA	pEarleyGate 101	Kanamycin	Basta	[1]
References:
1. Earley, K.W., Haag, J.R., Pontes, O., Opper, K., Juehne, T., Song, K., and Pikaard, C.S. (2006). Gateway-compatible vectors for plant functional genomics and proteomics. The Plant journal : for cell and molecular biology 45, 616-629.
2. Nakagawa, T., Kurose, T., Hino, T., Tanaka, K., Kawamukai, M., Niwa, Y., Toyooka, K., Matsuoka, K., Jinbo, T., and Kimura, T. (2007). Development of series of gateway binary vectors, pGWBs, for realizing efficient construction of fusion genes for plant transformation. Journal of bioscience and bioengineering 104, 34-41.
3. Karimi, M., Inze, D., and Depicker, A. (2002). GATEWAY vectors for Agrobacterium-mediated plant transformation. Trends in plant science 7, 193-195.
4. Akimoto-Tomiyama, C., Furutani, A., Tsuge, S., Washington, E.J., Nishizawa, Y., Minami, E., and Ochiai, H. (2012). XopR, a type III effector secreted by Xanthomonas oryzae pv. oryzae, suppresses microbe-associated molecular pattern-triggered immunity in Arabidopsis thaliana. Molecular plant-microbe interactions : MPMI 25, 505-514.
