# Supplementary material for: SAUR63 stimulates cell growth at the plasma membrane
Source: PLoS Genet. 2022 Sep 19;18(9):e1010375. doi: 10.1371/journal.pgen.1010375 (PMC9522268; doi:10.1371/journal.pgen.1010375)
Supplement: S5 Table — (XLSX) [file pgen.1010375.s005.xlsx]

## Sheet: Sheet1
S5 Table. Antibodies.
Primary Antibody	Raised in	Company	Catalog no.	Use
Anti-HA(clone 3F10)	Rat	Roche	11 867 423 001	Western blots
Anti-HA	Rabbit	Rockland Immunochemicals	600-401-384S	Western blots
Anti-HA	Rabbit	Sigma-Aldrich	H6908	Lipid blots
Anti-GFP	Mouse	Santa Cruz	sc-9996	Western blots
Anti-UGPase (UDP-glucose pyrophosphorylase)	Rabbit	Agrisera	AS05 086	Western blots
Anti-AHA2-cat	Rabbit	Gift from Toshinori Kinoshita	[Reference 1]	Western blots
Anti-HA(clone 12CA5)	Mouse	Roche/Sigma	11 583 816 001	Western blots
Anti-GFP	Mouse	Roche	11 814 460 001	Western blots (France)
Secondary Antibody	Raised in	Company	Catalog No.
Anti-Rabbit, HRP conjugated	Goat	abcam	ab6721-1	Western blots
Anti-Rat, HRP conjugated	Goat	abcam	ab6845	Western blots
Anti-Mouse, HRP conjugated	Sheep	Amersham Biosciences	NA931V	Western blots
Anti-Rabbit, HRP conjugated	Goat	Promega	W4011	Lipid blots
Anti-Mouse, HRP conjugated	Sheep	GE Healthcare	NA931	Western blots
Reference:
1. Hayashi et al 2010 Plant Cell Physiology 51, 1186-1196.
